# Supplementary material for: Demystifying Acute Pain Management in the Emergency Department: A Case-Based Approach
Source: MedEdPORTAL. 2023 Aug 22;19:11339. doi: 10.15766/mep_2374-8265.11339 (PMC10442463; doi:10.15766/mep_2374-8265.11339)
Supplement: Supplementary file 1 — Chalk Talk Board Maps.docxPatient Case.docxPresession Knowledge Assessment.docxPostsession Knowledge Assessment.docxPocket Card.pdfFacilitator Guide.docxFacilitator Notes and Prereading.docxAnnotated Knowledge Assessment.docx [file mep_2374-8265.11339-s001.zip]

Archive with 9 entries (9 files):
- C. Presession Knowledge Assessment.docx
- D. Postsession Knowledge Assessment.docx
- H. Annotated Knowledge Assessment.docx
- A. Chalk Talk Board Maps.docx
- B. Patient Case.docx
- G. Facilitator Notes and Prereading.docx
- E. Pocket Card.pdf
- F. Facilitator Guide.docx
- _Educational Summary Report_11339.pdf
